# Supplementary material for: BioMart – biological queries made easy
Source: BMC Genomics. 2009 Jan 14;10:22. doi: 10.1186/1471-2164-10-22 (PMC2649164; doi:10.1186/1471-2164-10-22)
Supplement: Additional file 1 — Sample Affymetrix Probe IDs. File of Affymetrix HG U95AV2 IDs for the BioMart example given in the paper. [file 1471-2164-10-22-S1.txt]

AFFY HG U95AV2
31527_at
40380_at
32767_at
560_s_at
31610_at
35412_at
1391_s_at
1667_s_at
39236_s_at
34769_at
36104_at
40807_at
966_at
967_g_at
34775_at
33255_at
41213_at
33165_at
37667_at
31583_at
36837_at
39772_at
32497_s_at
34177_at
36167_at
41380_at
36204_at
34004_at
1001_at
32340_s_at
38352_at
35163_at
33995_at
33512_at
1092_at
32441_at
40466_at
39925_at
33912_at
41852_at
34774_at
34364_at
34366_g_at
34365_at
1904_at
33675_at
37379_at
36930_at
34540_at
34223_at
596_s_at
34705_at
35515_at
41463_at
39762_at
41199_s_at
40638_at
40687_at
36960_at
40788_at
40789_at
38771_at
476_s_at
1266_s_at
33238_at
2059_s_at
1644_at
32230_at
38421_at
35443_at
40275_at
39346_at
1241_at
41370_at
32092_at
37759_at
233_s_at
33750_at
36991_at
34580_at
37620_at
802_at
36693_at
35072_at
1358_s_at
1780_at
37159_at
290_s_at
33947_at
34708_at
32681_at
33323_r_at
33322_i_at
40932_at
1127_at
41231_f_at
38221_at
35874_at
1782_s_at
37165_f_at
31439_f_at
31931_f_at
31930_f_at
37164_at
38072_at
32792_at
33891_at
41737_at
37850_at
34717_s_at
34716_at
38425_at
36986_at
639_s_at
41178_at
2068_s_at
32494_at
41122_at
2088_s_at
41678_at
902_at
38796_at
35990_at
32845_at
36623_at
41726_at
33907_at
41825_at
39629_at
614_at
37017_at
37330_at
37331_g_at
32898_at
35751_at
1379_at
32984_s_at
32988_at
41532_at
31695_g_at
31694_at
33170_at
486_at
487_g_at
31478_at
38936_at
41871_at
41870_at
31617_at
32408_s_at
35069_at
32743_at
34369_at
36184_at
39215_at
34200_at
705_at
32897_at
35605_at
267_at
40139_at
241_g_at
37514_s_at
37515_at
36016_at
36015_at
41339_at
33884_s_at
39171_at
41498_at
33628_g_at
33627_at
381_s_at
32121_at
34362_at
31540_at
35784_at
35783_at
39584_at
36840_at
35190_at
37230_at
39261_at
1210_s_at
41189_at
41775_at
1151_at
33451_s_at
32093_at
31900_at
31901_at
39424_at
35098_at
33341_at
163_at
34916_s_at
41861_at
32341_f_at
38542_at
33776_at
442_at
36333_at
34877_at
41594_at
1457_at
40601_at
35847_at
36032_at
31625_at
41680_at
41114_at
37832_at
33164_at
935_at
36614_at
33290_at
35168_f_at
35169_at
32839_at
36166_at
39621_at
37012_at
1047_s_at
40406_at
34279_at
33395_at
36150_at
33078_at
33660_at
37153_at
31686_at
40029_at
35454_at
41552_g_at
41551_at
41550_at
41282_s_at
33301_g_at
294_s_at
32004_s_at
41243_at
32748_at
38950_r_at
31641_s_at
31697_s_at
32337_at
31457_at
41830_at
35299_at
34479_at
322_at
37961_at
38780_at
490_g_at
489_at
806_at
32095_at
35899_at
35900_at
32073_at
41458_at
33432_at
38414_at
36135_at
37265_at
35557_at
33643_at
1489_s_at
1490_at
40506_s_at
35044_i_at
38704_at
38060_at
37250_at
38945_at
35676_at
1310_at
38308_g_at
38307_at
41076_at
38903_at
36564_at
41602_at
38977_at
1318_at
40418_at
36174_at
33785_at
33070_at
40048_at
34581_s_at
32343_at
1196_at
37927_at
341_at
37779_at
1119_at
41409_at
37705_at
38685_at
35126_at
40829_at
35836_at
643_at
37505_at
35504_at
34210_at
38640_at
38140_at
106_at
36771_at
41814_at
31598_s_at
37043_at
39792_at
36338_at
2091_at
959_at
39736_at
960_g_at
41238_s_at
1251_g_at
1270_at
31989_s_at
38791_at
35361_at
1117_at
37005_at
32510_at
35925_at
33860_at
32474_at
35674_at
38442_at
35374_at
32172_at
40714_at
37151_at
39615_at
33923_s_at
315_at
33922_at
316_g_at
40782_at
1583_at
33813_at
34929_at
36663_at
36649_at
712_s_at
32241_at
33760_at
32047_at
36963_at
34924_at
34066_at
35051_at
2035_s_at
32253_at
38974_at
36353_at
36352_at
37945_at
39575_at
34937_at
1277_at
41281_s_at
1918_at
41499_at
362_at
41249_at
35219_at
34462_at
33454_at
1107_s_at
38432_at
37938_at
34739_at
38961_at
199_s_at
36835_at
38820_at
36053_at
39150_at
37731_at
34787_at
624_at
38889_at
38564_at
41669_at
36009_at
36688_at
31569_at
39743_at
40036_at
40012_at
32398_s_at
41640_at
31966_at
35732_at
39033_at
39223_at
35519_at
36658_at
33862_at
186_at
41023_at
36304_at
291_s_at
1895_at
32583_at
501_g_at
500_at
704_at
38145_at
34383_at
38501_s_at
40676_at
32210_at
213_at
32331_at
36022_at
33829_at
34267_r_at
33705_at
1534_at
40441_g_at
40440_at
1911_s_at
38079_at
38887_r_at
38886_i_at
34113_at
32183_at
32962_at
32689_s_at
32691_s_at
32690_s_at
32687_s_at
32686_at
32688_at
39616_at
38139_at
37902_at
37532_at
781_at
37703_at
31714_at
40305_r_at
36456_at
33219_at
39860_at
158_at
33533_at
34015_at
36927_at
37641_at
31463_s_at
34174_s_at
36215_at
1695_at
35272_at
37855_at
33379_at
38871_at
36220_at
38772_at
40356_at
38884_at
39691_at
40510_at
1452_at
37380_at
1070_at
37381_g_at
41192_at
39731_at
35735_at
32548_at
32700_at
33771_at
1809_at
1897_at
35487_at
39984_g_at
39983_at
33977_at
33254_at
34337_s_at
40931_at
211_at
32621_at
36812_at
33163_r_at
40963_at
36849_at
37038_at
36543_at
40953_at
38220_at
37808_at
41714_at
32440_at
34317_g_at
676_g_at
41745_at
39353_at
33619_at
1837_at
1838_g_at
151_s_at
35916_s_at
38054_at
34646_at
777_at
39883_at
40886_at
40887_g_at
1288_s_at
33668_at
38061_at
41446_f_at
31623_f_at
31655_at
32412_at
